# Supplementary material for: A Combination of an Angiotensin II Receptor and a Neprilysin Inhibitor Attenuates Liver Fibrosis by Preventing Hepatic Stellate Cell Activation
Source: Biomedicines. 2023 Apr 27;11(5):1295. doi: 10.3390/biomedicines11051295 (PMC10215948; doi:10.3390/biomedicines11051295)
Supplement: Supplementary file 1 [file biomedicines-11-01295-s001.zip]

Archive with 1 entries (1 files):
- biomedicines-2312259-supplementary.pdf
